# Supplementary material for: CD8+ T cells maintain killing of MHC-I-negative tumor cells through the NKG2D–NKG2DL axis
Source: Nat Cancer. 2023 Aug 3;4(9):1258–72. doi: 10.1038/s43018-023-00600-4 (PMC10518253; doi:10.1038/s43018-023-00600-4)
Supplement: Supplementary file 3 — Statistical source data for Fig. 1. [file 43018_2023_600_MOESM3_ESM.xlsx]

## Sheet: 1A
Survival in days post CT2A-TRP2	Tumor Alone	Anti-PD-1	Anti-4-1BB	Anti-PD-1/4-1BB			1=Death, 0=Censored
23	1
26	1
26	1
18	1
35	1
23		1
23		1
19		1
21		1
70		0
23			1
37			1
37			1
70			0
70			0
70				0
70				0
70				0
70				0
28				1

## Sheet: 1D
Normalized tumor cell survival
CT2A-Trp2-β2mKO	CT2A-Trp2
96.9728	31.0643
112.077	33.4416
101.159	33.3125
106.946	41.1188
99.222	38.0811
100.879	22.0144

## Sheet: 1E
Survival in Days post CT2A-TRP2-B2mKO	Untreated Tumor	αPD-1	α4-1BB	αPD-1/4-1BB
18	1
18	1						1=Death, 0=Censored
25	1
26	1
22	1
27	1
32	1
32	1
26		1
27		1
36		1
36		1
28		1
29		1
30		1
38		1
19			1
90			0
90			0
90			0
90			0
90			0
90			0
90			0
90				0
90				0
90				0
90				0
90				0
90				0
90				0
90				0

## Sheet: 1F
	Subcutaneous tumor growth curve CT2A-TRP2-β2mKO
Day post tumor implantation	PBS					αPD-1					α4-1BB					αPD-1/-4-1BB
0	0	0	0	0	0	0	0	0	0	0	0	0	0	0	0	0	0	0	0	0
9	100.47	55.1	132.04	105.49	45.38	68.25	55.56	46.2	20.58	0	32.06	98.36	25.92	73.13	94.66	150.85	40	65.98	39.89	42.58
15	335.17	309.56	336.04	215.47	166.97	76.72	89.99	196.4	0	0	0	122.71	202.6	200.56	197.03	133.76	27.26	56.31	22.08	50.34
21	406.34	315.69	416.11	533.74	510.8	0	132.24	408.76	0	0	0	72.76	0	256.79	106.21	24.28	0	0	0	0
26	1559.86	739.77	735.78	1287.17	887.74	0	0	945.59	0	0	0	0	0	576.43	0	0	0	0	0	0
30	2000	1632.55	1257.57	1720.68	1277	0	0	1279.86	0	0	0	0	0	880.32	0	0	0	0	0	0
34	2000	1819.78	2000	1642.39	1569.6	0	0	1526.29	0	0	0	0	0	1648.14	0	0	0	0	0	0
37	2000	2000	2000	1872.87	1903.85	0	0	1747.63	0	0	0	0	0	1304.47	0	0	0	0	0	0
41	2000	2000	2000	2000	2000	0	0	2000	0	0	0	0	0	1602.97	0	0	0	0	0	0

## Sheet: 1G
	Subcutaneous tumor growth curve B16-OVA-β2mKO
Day post tumor implantation	PBS					PD1					4-1bb					PD-1/4-1BB
7	115.178	21.9439	0.5	35.2832	50.3111	147.943	27.2148	14.6802	0.5	0	25.7862	0.5	39.4728	123.245	38.0906	21.7342	0.5	29.7305	18.4599	65.2251
9	112.528	67.0173	68.4703	45.2056	117.533	159.817	52.0981	66.6218	63.8226	36.1923	48.8519	41.1459	96.8599	232.134	246.078	143.896	111.001	33.6074	17.837	111.001
11	268.975	425.146	262.627	90.9066	245.264	461.214	113.702	160.003	144.931	68.5	139.888	161.91	241.475	322.739	273.514	301.481	194.771	64.4669	482.061	307.625
13	770.013	616.266	781.176	555.875	499.897	869.615	445.867	470.908	248.129	445.812	235.241	272.25	513.479	243.13	590.103	512.378	629.704	68.25	388.497	614.38
15	897.138	652.458	755.21	549.101	972.998	1589.03	377.537	578.692	888.502	401.505	158.922	412.251	545.222	178.125	594.431	491.232	493.491	45.7438	252.802	352.111
17	1942.44	1032.38	2000	1136.81	1926.54	2000	836.764	924.94	1364.84	1159.87	426.802	459.637	763.113	317.265	1068.16	759.027	306.284	46.2558	198.695	463.437
19	2000	2000	2000	2000	2000	2000	915.331	576.075	2000	2000	644.754	1004.76	1210.61	514.4	2000	717.32	154.013	77.2913	229.322	377.316
21	2000	2000	2000	2000	2000	2000	1521.4	1222.55	2000	2000	1230.02	2000	2000	787.584	2000	753.986	246.32	64.7752	293.149	804.999

## Sheet: 1H-j
	Survival in days post CT2A-TRP2-B2mKO	Untreated Tumor	aNK1.1	PD-1/4-1BB	aNK1.1 + PD-1/4-1BB	Early αCD8	Early αCD8 + αPD-1/4-1BB	Late αCD8	Late αCD8 + αPD-1/4-1BB
	23	1
	23	1								1=Death, 0=Censored
	25	1
	25	1
	26	1
	21		1
	21		1
	21		1
	23		1
	23		1
	90			0
	90			0
	90			0
	90			0
	90			0
	90				0
	90				0
	90				0
	90				0
	90				0
	17					1
	17					1
	21					1
	21					1
	25					1
	17						1
	17						1
	20						1
	23						1
	25						1
	15							1
	17							1
	17							1
	21							1
	21							1
	17								1
	17								1
	23								1
	29								1
	29								1
