# Supplementary material for: CD8+ T cells maintain killing of MHC-I-negative tumor cells through the NKG2D–NKG2DL axis
Source: Nat Cancer. 2023 Aug 3;4(9):1258–72. doi: 10.1038/s43018-023-00600-4 (PMC10518253; doi:10.1038/s43018-023-00600-4)
Supplement: Supplementary file 4 — Statistical source data for Fig. 2. [file 43018_2023_600_MOESM4_ESM.xlsx]

## Sheet: 2A
		Absolute count TRP2 Tetramer + T cells from tumor
		CT2A-TRP2					CT2A-TRP2-B2mKO
	No Treatment	1418.79	2869.08	3515.62	1079.14	3927.39	3414.63	788.177	2191.3	101.925	3722.63
	αPD-1/4-1BB	2775.12	10401.9	2582.16	2897.85	6755.85	4132.23	19378	18981.2	9791.67	10678.6

## Sheet: 2C
	Survival in Days post CT2A-TRP2-B2mKO	Tumor Alone	anti-PD-1/4-1BB
	27	1			1=Death, 2= Censored
	32	1
	33	1
	36	1
	36	1
	90		0
	90		0
	90		0
	90		0
	90		0

## Sheet: 2D
	Survival in days post CT2A-B2mKO	TRP2 ALT	TRP2 ALT + aPD-1/4-1BB
	47	1			1=Death, 2= Censored
	47	1
	48	1
	52	1
	52	1
	41		1
	47		1
	47		1
	52		1
	52		1

## Sheet: 2E
Survival in days post CT2A-TRP2-B2mKO	Untreated Tumor	a-PD-1 + a-4-1BB		1=Death, 2= Censored
22	1
24	1
25	1
27	1
27	1
23		1
25		1
25		1
27		1
27		1
