# Supplementary material for: CD8+ T cells maintain killing of MHC-I-negative tumor cells through the NKG2D–NKG2DL axis
Source: Nat Cancer. 2023 Aug 3;4(9):1258–72. doi: 10.1038/s43018-023-00600-4 (PMC10518253; doi:10.1038/s43018-023-00600-4)
Supplement: Supplementary file 5 — Statistical source data for Fig. 3. [file 43018_2023_600_MOESM5_ESM.xlsx]

## Sheet: 3A
	CT2A-TRP2
	Trp2 T cells	Trp2 T cells + Trp2 Mφ	Trp2 T cells + Unpulsed Mφ	Trp2 Mφ	Sham T Cell	Sham T Cell + Trp2 Mφ
	31.0643	18.7114	32.3613	131.083	104.497	128.429
	33.4416	18.4098	34.4727	85.7963	105.463	113.009
	33.3125	18.8974	33.2993	124.505	128.154	120.167
	41.1188	25.953	43.2455	133.682
	38.0811	25.8257	46.6071	115.31
	22.0144	23.7577	35.7604	109.096
	CT2A-TRP2-B2mKO
	Trp2 T cells	Trp2 T cells + Trp2 Mφ	Trp2 T cells + Unpulsed Mφ	Trp2 Mφ	Sham T Cell	Sham T Cell + Trp2 Mφ
	96.9728	47.3592	87.5465	126.666	113.373	114.348
	119.666	44.6021	140.381	128.725	108.587	121.686
	79.9036	35.9532	111.552	142.424	97.7617	114.592
	122.488	39.9204	103.456	91.8578	81.4195	112.501
	90.8937	36.5475	91.2199	96.034	148.585	111.637
	92.4118	38.0309	89.9886	95.1882	108.107	109.355

## Sheet: 3B
	OT-1 Cytotoxicity
	GL261-OVA	GL261-OVA-B2mKO
	22.7848	97.1903
	30.7718	100.153
	24.0106	86.3145
	20.3673	90.0736
	26.7247	111.274
	25.6991	108.497

## Sheet: 3C
	GL261-OVA
	OT-1	OT-1 + Ova MΦ	OVA MΦ
	22.7848	19.0138	101.806
	30.7718	18.8887	103.228
	24.0106	19.4099	85.0124
	20.3673	19.6696	88.5202
	26.7247
	25.6991

## Sheet: 3D
	GL261-OVA-B2mKO
	OT-1	OT-1 + Ova Mφ	OVA MΦ
	97.1903	56.5402	96.3648
	100.153	65.2858	94.2441
	86.3145	53.6463	96.0363
	90.0736	51.6642	93.4125
	111.274	53.0759	92.5724
	108.497	59.0474	98.1336

## Sheet: 3E
	CT2A-TRP2-B2mKO
	OT-1 + Ova Mφ	OT-1
	58.2869	98.0869
	62.1249	94.0799
	55.6111	103.284
	58.5643	105.108
	47.9435
	53.752
