# Supplementary material for: CD8+ T cells maintain killing of MHC-I-negative tumor cells through the NKG2D–NKG2DL axis
Source: Nat Cancer. 2023 Aug 3;4(9):1258–72. doi: 10.1038/s43018-023-00600-4 (PMC10518253; doi:10.1038/s43018-023-00600-4)
Supplement: Supplementary file 6 — Statistical source data for Fig. 4. [file 43018_2023_600_MOESM6_ESM.xlsx]

## Sheet: 4A
	Normalized survival of CT2A-TRP2-B2mKO Cells
Transwell size	None	None	5.0 μm	0.4 μm	0.4 μm	0.4 μm
Coculture conditions: Top of well			Trp2 T Cell + Trp2 Macrophage	Trp2 T Cell + Trp2 Macrophage	Trp2 T cell	Trp2 Macrophage
Coculture conditions: Bottom of well	Trp2 T Cell + Tumor cell	Trp2 T cell + Trp2 Macrophage + Tumor cell	Tumor cell	Tumor cell	Trp2 Macrophage + Tumor Cell	Trp2 T cell + Tumor cell
	96.9728	24.0443	57.5507	91.8242	107.56	99.4779
	112.077	50.6154	37.6304	110.944	106.287	104.071
	101.159	32.6897	32.5229	114.442	93.3715	101.957
		19.1439	81.2825

## Sheet: 4C
	Survival
	Survival in days post CT2A-TRP2-B2mKO	aPD-1/a4-1BB 500K Trp2 Macrophages	aPD-1/a4-1BB 500K OVA Macrophages		1= Death, 0= censored
	13	1
	16	1
	18	1
	18	1
	18	1
	18	1
	19	1
	19		1
	19		1
	21		1
	22		1
	22		1
	24		1
	26		1

## Sheet: 4D
Subcutaneous tumor growth curve B16-OVA-β2mKO + anti-CSF1r
Day	PBS					PD-1/4-1BB					aCSF1r					PD-1/4-1BB + aCSF1r
7	115.178	21.9439	0.5	35.2832	50.3111	21.7342	0.5	29.7305	18.4599	65.2251	96.4384	37.7974	0	0	147.94	32.4916	0	27.8033	0	0.5
9	112.528	67.0173	68.4703	45.2056	117.533	143.896	111.001	33.6074	17.837	111.001	200.823	125.803	38.72	34.6654	268.884	167.983	0.5	144.824	81.642	168.278
11	268.975	425.146	262.627	90.9066	245.264	301.481	194.771	64.4669	482.061	307.625	272.872	300.403	281.014	243.843	268.884	382.934	32.1388	159.923	200.704	217.105
13	770.013	616.266	781.176	555.875	499.897	512.378	629.704	68.25	388.497	614.38	312.953	827.453	691.983	530.641	1890.65	709.317	185.059	482.605	540.918	335.473
15	897.138	652.458	755.21	549.101	972.998	491.232	493.491	45.7438	252.802	352.111	1990.54	1673.64	916.794	1880.77	2000	444.051	113.9	272.68	252.571	380.499
17	1942.44	1032.38	2000	1136.81	1926.54	759.027	306.284	46.2558	198.695	463.437	2000	2000	2000	2000	2000	656.924	318.623	785.222	357.031	820.414
19	2000	2000	2000	2000	2000	717.32	154.013	77.2913	229.322	377.316	2000	2000	2000	2000	2000	873.499	519.995	340.4	550.148	774.693
21	2000	2000	2000	2000	2000	753.986	246.32	64.7752	293.149	804.999	2000	2000	2000	2000	2000	1125.01	796.516	145.665	237.505	534.051

## Sheet: 4E
	CT2A-TRP2-B2mKO
	OT-1 T cells	OT-1 T Cells + CT2A-OVA
	98.0869	48.3811
	94.0799	66.3903
	103.284	63.8537
	105.108	57.9024
	94.5011	56.1924
	112.702	60.0333
	114.693	72.6083

## Sheet: 4F
	CT2A-TRP2-B2mKO
	OT-1 T cells	OT-1 T cells + αCD3
	88.429	29.9869
	94.9915	34.7391
	112.886	40.7532
	125.181	44.0991
	94.4877	41.6261
	115.158	40.72
