# Supplementary material for: CD8+ T cells maintain killing of MHC-I-negative tumor cells through the NKG2D–NKG2DL axis
Source: Nat Cancer. 2023 Aug 3;4(9):1258–72. doi: 10.1038/s43018-023-00600-4 (PMC10518253; doi:10.1038/s43018-023-00600-4)
Supplement: Supplementary file 7 — Statistical source data for Fig. 5. [file 43018_2023_600_MOESM7_ESM.xlsx]

## Sheet: 5C
		%NKG2D Expression on CD8+ T cells
		CT2A-TRP2					CT2A-TRP2-B2mKO
	No Treatment	6.93	10	4.93	6.1		5.35	4.17	6.74	6.08
	αPD-1/4-1BB	10.1	7.29	4.99	4.71	9.36	18.8	38	19	10.5

## Sheet: 5D
	CT2A-TRP2-B2mKO
	OT-1	OT-1 + CT2A-OVA + IgG	OT-1 + CT2A-OVA + αNKG2D
	107.691	58.2869	90.8178
	92.0042	62.1249	99.2621
	91.8328	55.6111	92.3682
	95.48	58.5643	94.5712
	92.3324	47.9435	97.0338
	101.799	53.752	101.67
		46.6822	88.7764
		59.9342	99.6577

## Sheet: 5E
	%CD107a + OT-1 T cells
	OT-1 Alone	CT2A-TRP2-B2mKO	CT2A-OVA	OVA MΦ	CT2A-TRP2-B2mKO + OVA MΦ
	3.87	7.09	56	39.3	67.8
	2.79	7.87	55.4	40.3	67.4
	2.32	7.32	55.3	43.8	68.4

## Sheet: 5F
	Subcutaneous tumor growth curve CT2A-TRP2-β2mKO
Days Post Tumor Implantation	PBS							αNKG2D
10	46.1	60.34	17.02	57.23	30.82	0.5	44.43	52.38	28.77	54.59	101.2	0.5	80.71	50.36
13	41.7514	74.9075	41.0378	75.7515	40.5093	63.3742	20.5313	74.2058	61.934	84.8475	130.293	21.6968	128.163	84.505
16	71.6009	62.7396	87.0416	68.7147	112.967	134.25	101.359	239.742	103.189	224.356	316.441	162.834	193.067	210.602
19	214.961	88.1524	125.892	232.097	149.232	138.054	124.932	234.406	243.69	310.755	1195.89	607.367	525.53	392.842
22	295.48	183.957	304.319	152.334	151.958	150.772	152.339	265.913	235.695	460.224	2000	663.543	558.073	2000
25	314.935	214.959	367.44	230.832	335.923	193.652	244.993	370.073	250.059	715.476	2000	693.107	619.063	2000
28	229.202	368.072	799.591	423.871	344.98	383.128	375.348	451.951	624.367	1071.12	2000	712.473	509.015	2000

## Sheet: 5G
	M202-B2mKO
	DMF5	DMF5 + M202
	99.443	39.1828
	93.1461	30.0973
	101.934	41.0698
	95.8694	37.988
	102.376	36.7679
	110.725	32.2714
	110.154	48.0541
	90.3138	40.13

## Sheet: 5H
	M202 B2mKO
	DMF5	DMF5 + M202 + IgG	DMF5 + M202 + αNKG2D
	92.6555	54.1827	108.168
	106.683	63.0645	121.323
	105.885	67.7437	138.998
	86.3415	88.9735	96.3127
	101.223		102.05
	M202
	DMF5	DMF5 + IgG	DMF5 + αNKG2D
	4.84224	1.83997	2.63271
	1.68697	1.62602	2.5464
	0.748077	2.52146	4.91243
	1.60152	4.72103	4.65613
	4.93795		3.43765
	4.39504		3.53248

## Sheet: 5J
	OT-1 cytotoxicity
	M202 B2mKO	M202 B2mKO + αCD3	M202 B2mKO-RAE1d	M202 B2mKO-RAE1d +αCD3
	112.672	121.898	84.5689	31.3526
	121.788	124.066	90.022	30.5381
	92.339	94.0385	116.592	19.237
	136.179	82.3226	119.096	44.7465
	98.9825	81.3831	134.591	38.3716
	120.641	110.719	106.162	38.3975
