# Supplementary material for: CD8+ T cells maintain killing of MHC-I-negative tumor cells through the NKG2D–NKG2DL axis
Source: Nat Cancer. 2023 Aug 3;4(9):1258–72. doi: 10.1038/s43018-023-00600-4 (PMC10518253; doi:10.1038/s43018-023-00600-4)
Supplement: Supplementary file 8 — Statistical source data for Extended Data Fig. 1. [file 43018_2023_600_MOESM8_ESM.xlsx]

## Sheet: 1A
Extended Data 1A
Effector to target ratio TRP2 T cells
Effector to Target Ratio	CT2A-TRP2							CT2A-TRP2-β2mKO
1.25:1	83.6682	82.3133	87.9216	94.4458	98.1884	91.8027	92.1802	98.8322	97.1636	108.566	94.5241	89.0855	92.565	104.585
2.5:1	71.2304	66.4156	70.9899	68.6482	68.5288	84.1124	68.6085	97.4144	97.8774	100.16	100.933	93.9358	104.642	91.5
5:1	51.434	55.1154	52.2586	49.6779	57.275	67.416	59.9921	99.2516	101.926	91.8385	82.5473	100.916	92.3423	95.5689
10:1	37.408	28.9638	26.2567	33.9214	32.0147	32.7268	29.12	95.5806	94.4006	104.219	103.68	86.1251	86.7569	89.3538

## Sheet: 1D
	Survival in days post CT2A-TRP2-B2mKO	Untreated tumor	αPD-1/4-1BB	αCD8α	αCD8 + αPD-1/4-1BB		1= Death, 0= Censored
	25	1
	25	1
	26	1
	26	1
	30	1
	31	1
	90		0
	90		0
	90		0
	90		0
	90		0
	90		0
	18			1
	20			1
	23			1
	23			1
	23			1
	23			1
	17				1
	20				1
	21				1
	23				1
	32				1
	34				1

## Sheet: 1F
	Survival in days post CT2A-TRP2-B2mKO	Untreated Tumor	CD4 Depletion	PD-1/4-1BB	CD4 Depletion and PD-1/4-1BB
	25	1					1=Death, 0= Censored
	25	1
	29	1
	29	1
	22		1
	25		1
	27		1
	28		1
	29		1
	80			0
	80			0
	80			0
	80			0
	80			0
	39				1
	43				1
	80				0
	80				0
	80				0
