# Supplementary material for: CD8+ T cells maintain killing of MHC-I-negative tumor cells through the NKG2D–NKG2DL axis
Source: Nat Cancer. 2023 Aug 3;4(9):1258–72. doi: 10.1038/s43018-023-00600-4 (PMC10518253; doi:10.1038/s43018-023-00600-4)
Supplement: Supplementary file 9 — Statistical source data for Extended Data Fig. 3. [file 43018_2023_600_MOESM9_ESM.xlsx]

## Sheet: 3b
	Survival in days post CT2A-TRP2-B2mKO	Untreated Tumor	αPD-1/4-1BB		1= Death, 0= Censored
	25	1
	25	1
	29	1
	33	1
	33	1
	60		0
	60		0
	60		0
	60		0
	60		0

## Sheet: 3C
	CT2A-TRP2-B2mKO
	OT-1	OT-1 + CT2A-OVA + IgG	OT-1 + CT2A-OVA + αICAM + αLFA-1
	101.529	76.4829	79.6446
	96.0469	63.5168	79.606
	100.037	78.5108	80.8502
	104.239	63.4114	93.6788
	97.9496	33.0246	71.6348
	109.037	33.7793	82.7536
	CT2A-TRP2
	OT-1 + CT2A-TRP2-B2mKO + IgG	OT-1 + CT2A-TRP2-B2mKO + αICAM + αLFA-1
	7.64721	14.6829
	5.19351	12.744
	7.20091	12.3351
	4.93862	13.6866
	6.98217	14.4466
	7.00402	14.8908
