# Supplementary material for: CD8+ T cells maintain killing of MHC-I-negative tumor cells through the NKG2D–NKG2DL axis
Source: Nat Cancer. 2023 Aug 3;4(9):1258–72. doi: 10.1038/s43018-023-00600-4 (PMC10518253; doi:10.1038/s43018-023-00600-4)
Supplement: Supplementary file 10 — Statistical source data for Extended Data Fig. 4. [file 43018_2023_600_MOESM10_ESM.xlsx]

## Sheet: 4C
	CT2A-TRP2-B2mKO
	OT-1	OT-1 + CT2A-OVA + IgG	OT-1 + CT2A-OVA + αTRAIL
	101.529	76.4829	87.5984
	96.0469	63.5168	68.7576
	100.037	78.5108	88.5809
	104.239	63.4114	87.8809
	97.9496	33.0246	61.1098
	109.037	33.7793	74.214
	CT2A-OVA
	OT-1 + CT2A-Trp2-B2mKO + IgG	OT-1 + CT2A-Trp2-B2mKO+ αTRAIL
	7.64721	7.72813
	5.19351	6.87625
	7.20091	8.41829
	4.93862	7.40784
	10.1245	6.70454
	9.12413	5.66871
	6.98217	8.62956
	7.00402	9.77838

## Sheet: 4D
	% NKG2D + OT-1 T
	T cell only	OVA MΦ	TRP2 MΦ	Unloaded MΦ
	8.74	53.8	12.2	7.71
	12.2	52.2	13.4	2.9
	1.44	53.1	8.79	2.75

## Sheet: 4G
	CT2A-OVA
	OT-1	OT-1 + CT2A-TRP2-β2mKO + IgG	OT-1 + CT2A-TRP2-β2mKO + αNKG2D
	4.04751	7.64721	6.1481
	5.14263	5.19351	5.56357
	5.82635	7.20091	6.77827
	4.74363	4.93862	9.28249
	5.1369	6.98217	7.37082
	3.63745	7.00402	6.11205

## Sheet: 4H
Log2 normalized expression Granzyme B
Co-culture with Mϕ	Co-culture with Mϕ + MHC-I Negative Tumor
12.65	13.95
12.94	13.89
12.65	13.31

## Sheet: 4I
Log2 Normalized FasL Expression
Co-culture with Mφ	Co-culture with Mφ + MHC-I Negative Tumor
9.5	9.64
9.39	9.66
9.39	9.82

## Sheet: 4J
% FasL expression od CD8+ T cells
		CT2A-TRP2					CT2A-TRP2-B2mKO
	No Treatment	675	847	778	701		819	941	852	878
	αPD-1/4-1BB	851	1035	1107	1119	987	1577	1066	1267	1095
