# Supplementary material for: CD8+ T cells maintain killing of MHC-I-negative tumor cells through the NKG2D–NKG2DL axis
Source: Nat Cancer. 2023 Aug 3;4(9):1258–72. doi: 10.1038/s43018-023-00600-4 (PMC10518253; doi:10.1038/s43018-023-00600-4)
Supplement: Supplementary file 11 — Statistical source data for Extended Data Fig. 5. [file 43018_2023_600_MOESM11_ESM.xlsx]

## Sheet: 5a
	OT-1 T cell cytotoxicity
	Yummer FasKO + CT2A-OVA	Yummer FasKO
	37.9638	122.44
	47.5314	85.0683
	45.5075	90.273
	54.2778
	51.7633
	36.2466

## Sheet: 5b
			Subcutaneous tumor growth B16-OVA-B2mKO +aPD-1/4-1BB +/- aNKG2D
Days Post Tumor Implantation		aPD-1/4-1BB								aNKG2D + aPD-1/4-1BB
	12	96.2047	13.328	32.6897	220.071	66.9972	0.5	133.066	117.253	142.902	75.5558	79.6604	69.5597	111.859	179.899	192.944	141.507
	15	154.662	15.1695	17.2915	648.482	52.2861	0.5	91.5357	99.853	84.8759	121.463	73.8209	105.97	129.117	181.394	110.157	156.307
	18	121.751	0.5	0.5	889.878	33.045	0.5	121.186	170.894	0.5	814.734	58.6404	273.17	225.396	142.59	179.156	189.766
	21	276.284	0.5	0.5	309.233	56.3213	0.5	81.4498	94.192	0.5	2000	85.9111	649.441	149.716	187.062	76.9824	2000
	24	331.242	0	0	253.713	44.2867	17.6344	123.023	82.748	0.5	2000	67.3745	1465.17	367.284	184.661	312.513	2000
	27	482.6	0	0	153.602	44.1728	9.85606	37.5469	108.601	55.7617	2000	45.4915	1982.54	211.567	55.2662	65.6	2000
							e
4I
	Granzyme B expression
4J
	Fas-L expression
4K
	gMFI Fas-L
4L	OT-1 Cytotoxicity
	Yummer
4M	DMF5 Cytotoxicity

## Sheet: 5c
	DMF5 T cells cytotoxicity
	M202 B2mKO	M202
	99.443	1.59622
	93.1461	1.28181
	101.934	0.439804
	95.8694	2.27094
	102.376	1.52811
	110.725	0.721406
	110.154	1.14561
	90.3138	2.44055

## Sheet: 5d
	M202-B2mKO
	DMF5	DMF5 + αCD3
	92.6555	39.7481
	106.683	48.6642
	105.885	48.1521

## Sheet: 5e
	Untransduced T cells
	M202 + Sham T cells	M202 B2mKO + Sham T cells
	106.083	111.595
	112.619	87.5695
	96.5898	103.926
	106.378	99.217
	112.006	106.603
	127.44	74.1832
	102.805
	98.0721

## Sheet: 5h
	Fibroblasts
	OT-1 T cell	OT-1 T cell + CT2A-OVA
	106.61	82.3469
	112.427	88.4995
	107.506	78.7016
	111.148	79.8362
	101.496	73.215
	99.3275	94.4898
		86.6673
		92.6438
	CT2A-TRP2-B2mKO
	OT-1 T cells	OT-1 T cells + CT2A-OVA
	101.529	55.6111
	96.0469	58.5643
	100.037	47.9435
	104.239	53.752
	97.9496	46.6822
	109.037	59.9342
